# Supplementary material for: Placental Polycyclic Aromatic Hydrocarbon (PAH) Levels Are Associated with Spontaneous Preterm Birth
Source: Int J Mol Sci. 2025 Aug 23;26(17):8179. doi: 10.3390/ijms26178179 (PMC12428254; doi:10.3390/ijms26178179)
Supplement: Supplementary file 1 [file ijms-26-08179-s001.zip]

Archive with 1 entries (1 files):
- ijms-3755295-supplementary.pdf
